# Supplementary material for: First genetic insights of Gonatodescaudiscutatus (Reptilia, Gekkota) in the Galapagos Islands and mainland Ecuador
Source: Biodivers Data J. 2023 Nov 16;11:e113396. doi: 10.3897/BDJ.11.e113396 (PMC10680088; doi:10.3897/BDJ.11.e113396)
Supplement: Supplementary material 1 — Fieldwork locations [file bdj-11-e113396-s001.xlsx]

## Sheet: Continente 
Code	Locality	Locality grouped	Province	lat	lon	date
MF	Hosteria Madera Fina	Caluma	Bolivar	-1.61205	-79.2449	2019-08-08
T	Tachina	Esmeraldas City	Esmeraldas	0.964713	-79.6297	2019-07-30
AC	Hotel El Acantilado	Acantilado	Esmeraldas	0.836165	-79.9374	2019-07-31
CA	Caimito	Caimito	Esmeraldas	0.699076	-80.0909	2019-08-01
NE	Colegio Nuevo Ecuador	Esmeraldas City	Esmeraldas	0.987963	-79.657	2019-07-31
CB	Cerro Blanco	Cerro Blanco	Guayas	-2.18245	-80.017	8/27/2019 to 8/31/2019
PLK	Parque Lineal Kenedy Norte	Guayaquil City	Guayas	-2.15792	-79.9026	2019-07-25
PU	Prosperina Urbana	Guayaquil City	Guayas	-2.1523	-79.9609	2019-08-30
UL	Urbanizacion El Rio	Guayaquil City	Guayas	-2.13306	-79.8603	2019-08-29
VB	Vía a Bucay	Bucay	Guayas	-2.23207	-79.1837	2019-09-03
ZP	Zoológico Pantanal	Pantanal Zoo	Guayas	-2.0031	-79.965	2019-08-11
MCH	Reserva Ecológica Manglar Churute	Manglares Churute	Guayas	-2.42424	-79.6609	2019-08-30
PD	Pedro Franco Davila de Hachay	Pedro Franco Davila de Hachay reserve	Los Rios	-1.24036	-79.6679	2019-07-31
RS	Hotel Riverside	Quevedo	Los Rios	-1.01492	-79.4646	2019-08-10
AB	Agua Blanca 1	Agua Blanca	Manabí	-1.5335	-80.7418	2019-08-12
M	Hotel Mandala	Pto. Lopez	Manabí	-1.56137	-80.8107	2019-08-11
VC	Hostal Villa Colombia	Pto. Lopez	Manabí	-1.56165	-80.8103	2019-08-11
ER	El Reencuentro	El Reencuentro	Manabi	-1.06831	-80.8691	2019-08-27
JC2	Jama Club 2	Jaca Club	Manabi	-0.076112	-80.1729	2019-07-22
LI	Liguiqui	Liguiqui	Manabi	-1.05922	-80.8796	2019-08-15
LS	La Sequita	La Sequita	Manabi	-1.008	-80.6096	2019-07-24
SL	San Lorenzo	San Lorenzo	Manabi	-0.447505	-80.4602	2019-08-10
HZ	Hotel Zaracay	Santo Domingo City	Sto. Domingo de los Tsáchilas	-0.249031	-79.1543	2019-07-22
RLP	Reserva Natural “La Perla”.	La Perla natural reserve	Sto. Domingo de los Tsáchilas	-0.015363	-79.379	2019-08-14
MC	Reserva Ecologica Mariano Chanchay	Santo Domingo City	Sto. Domingo de los Tsáchilas	-0.271123	-79.1677	2019-07-23
PF	Parque de la Familia y la Juventud	Santo Domingo City	Sto. Domingo de los Tsáchilas	-0.248158	-79.1492	2019-07-25
SB	Santuario Bomboli	Santo Domingo City	Sto. Domingo de los Tsáchilas	-0.24653	-79.1916	2019-07-26
ZT	Zoológico el Tapir	Tapir Zoo	Sto. Domingo de los Tsáchilas	-0.118104	-79.2587	2019-07-25

## Sheet: Galapagos
			Code	Locality	Province	lat	lon	date
			CH	Canada Hospital	Galápagos	-0.89885	-89.6048	2019-07-02
			CPPD	Canada Parque Playa Dorada	Galápagos	-0.899076	-89.6076	2019-06-29
			LOB	Lobería	Galápagos	-0.922663	-89.6171	2019-07-02
			LOL	Lab of Life	Galápagos	-0.882463	-89.536	2019-07-12
			LP	Las Penas	Galápagos	-0.902612	-89.6073	2019-07-04
			LPM	Las Palmeras	Galápagos	-0.910328	-89.5953	2019-07-07
			PN	Parque Nacional	Galápagos	-0.911584	-89.5949	6/19/2019, 6/20/2019, 6/25/2019, 7/9/2019
			Caf	Cafetal	Galápagos	-0.891645	-89.5377	2019-06-24
			CM	Camino mirador	Galápagos	-0.886335	-89.5405	2019-06-23
			CT	Canada Tranquila	Galápagos	-0.889939	-89.5386	2019-06-22
			PO	Playa Ochoa	Galápagos	-0.886944	-89.5518	2019-06-26
