# Supplementary material for: First genetic insights of Gonatodescaudiscutatus (Reptilia, Gekkota) in the Galapagos Islands and mainland Ecuador
Source: Biodivers Data J. 2023 Nov 16;11:e113396. doi: 10.3897/BDJ.11.e113396 (PMC10680088; doi:10.3897/BDJ.11.e113396)
Supplement: Supplementary material 2 — Sample's information [file bdj-11-e113396-s002.xlsx]

## Sheet: Sheet1
On	sample code	location	province	lat	lon	Sex
Mainland	AB006	Agua Blanca 1	Manabi	-1.53491	-80.7379	M
Mainland	AB2001	Agua Blanca 2	Manabi	-1.53351	-80.7419	M
Mainland	AB2002	Agua Blanca 2	Manabi	-1.53353	-80.7419	F
Mainland	AB2005	Agua Blanca 2	Manabi	-1.53358	-80.7419	F
Mainland	AC002	Hotel El Acantilado	Esmeraldas	0.836475	-79.9376	M
Mainland	AC003	Hotel El Acantilado	Esmeraldas	0.836165	-79.9374	M
Mainland	CB2001	Cerro Blanco 2	Guayas	-2.18261	-80.0173	M
Mainland	CB2004	Cerro Blanco 2	Guayas	-2.17948	-80.0215	M
Mainland	CBQ003	Cerro Blanco Quebrada	Guayas	-2.17915	-80.0216	M
Mainland	CBt001	Cerro Blanco test	Guayas	-0.913543	-78.722	M
Mainland	CBt002	Cerro Blanco test	Guayas	-2.18186	-80.0178	F
Mainland	HZ001	Hotel Zaracay	Sto. Domingo	-0.249049	-79.1549	M
Mainland	HZ003	Hotel Zaracay	Sto. Domingo	-0.249031	-79.1543	M
Mainland	MC001	Reserva Ecologica Mariano Chanchay	Sto. Domingo	-0.273753	-79.1694	F
Mainland	MF007	Hosteria Madera Fina	Bolivar	-1.61166	-79.2452	F
Mainland	MF011	Hosteria Madera Fina	Bolivar	-1.61205	-79.2449	M
Mainland	MF015	Hosteria Madera Fina	Bolivar	-1.61142	-79.2448	M
Mainland	NE003	Colegio Nuevo Ecuador	Esmeraldas	0.987963	-79.657	M
Mainland	NE004	Colegio Nuevo Ecuador	Esmeraldas	0.987829	-79.6569	F
Mainland	PF004	Parque de la Familia y la Juventud	Sto. Domingo	-0.248174	-79.1493	F
Mainland	PF005	Parque de la Familia y la Juventud	Sto. Domingo	-0.248438	-79.1493	F
Mainland	RS003	Hotel Riverside.	Los Rios	-1.01492	-79.4646	F
Mainland	RS004	Hotel Riverside.	Los Rios	-1.01492	-79.4646	M
Mainland	SB001	Santuario Bomboli	Sto. Domingo	-0.246982	-79.1917	F
Mainland	T003	Tachina	Esmeraldas	0.964704	-79.6296	F
Mainland	T011	Tachina	Esmeraldas	0.964792	-79.6295	M
Mainland	VB006	Vía a Bucay	Guayas	-2.23207	-79.1837	M
Mainland	VC001	Hostal Villa Colombia	Manabi	-1.5616	-80.8102	M
Mainland	VC003	Hostal Villa Colombia	Manabi	-1.56165	-80.8103	F
Mainland	ZP002	Zoológico Pantanal	Guayas	-2.00325	-79.9651	M
Mainland	ZP015	Zoológico Pantanal	Guayas	-2.00298	-79.9651	F
Mainland	ZP2003	Zoológico Pantanal 2	Guayas	-2.00335	-79.9649	M
Mainland	ZP2004	Zoológico Pantanal 3	Guayas	-2.00335	-79.9649	M
Galápagos	Caf013	Cafetal	Galápagos upp	-0.891931	-89.5375	F
Galápagos	Caf014	Cafetal	Galápagos upp	-0.891931	-89.5375	M
Galápagos	CPPD001	Canada Parque Playa Dorada	Galápagos low.	-0.899153	-89.6078	F
Galápagos	CPPD002	Canada Parque Playa Dorada	Galápagos low.	-0.899127	-89.6078	F
Galápagos	CPPD003	Canada Parque Playa Dorada	Galápagos low.	-0.899076	-89.6076	M
Galápagos	CT1003	Canada Tranquila	Galápagos upp	-0.890509	-89.5387	M
Galápagos	CT1005	Canada Tranquila	Galápagos upp	-0.890514	-89.5387	M
Galápagos	LP001	Las Penas	Galápagos low.	-0.902612	-89.6073	M
Galápagos	LP006	Las Penas	Galápagos low.	-0.903969	-89.6065	M
Galápagos	LPM005	Las Palmeras	Galápagos low.	-0.910422	-89.5948	M
Galápagos	LPM007	Las Palmeras	Galápagos low.	-0.910853	-89.5931	M
Galápagos	LPM009	Las Palmeras	Galápagos low.	-0.910831	-89.5931	F
Galápagos	PN1004	Parque Natural 1	Galápagos upp	-0.88358	-89.5389	M
Galápagos	PN1007	Parque Natural 1	Galápagos upp	-0.883171	-89.5386	M
Galápagos	PN1011	Parque Natural 1	Galápagos upp	-0.882737	-89.5379	F
Galápagos	PN2004	Parque Natural 2	Galápagos upp	-0.882522	-89.5368	M
Galápagos	PN2006	Parque Natural 2	Galápagos upp	-0.882617	-89.5365	M
Galápagos	PN3002	Parque Natural 3	Galápagos upp	-0.883488	-89.5403	M
Galápagos	PN3015	Parque Natural 3	Galápagos upp	-0.883196	-89.5429	M
