# Supplementary material for: First genetic insights of Gonatodescaudiscutatus (Reptilia, Gekkota) in the Galapagos Islands and mainland Ecuador
Source: Biodivers Data J. 2023 Nov 16;11:e113396. doi: 10.3897/BDJ.11.e113396 (PMC10680088; doi:10.3897/BDJ.11.e113396)
Supplement: Supplementary material 3 — Sequencing primers and PCR conditions [file bdj-11-e113396-s003.xlsx]

## Sheet: Sheet1
Locus	Primer name	Sequence (5´-3')	Reference	PCR profile
16S	16-F	CTAACCGTGCAAAGGTAGCGTAATCAC	Lobos, 2013	Initial denaturation of 94 ° C for 3 minutes, followed by 45 denaturation cycles of 94 ° C for 30 seconds, a temperature of hybridization of 52 ° C for 60 seconds and a 72 ° C extention temperature per 1 minute; finally, an extension of 72 ° C by 10 minutes
	16b	CTCCGGTCTGAACTCAGATCACGTAG
RAG2	PY1-R	AACTGCCTRTTGTCCCCTGGTAT	Gamble et al., 2008	Initial denaturation of 94 ° C for 5 minutes, followed by 32 denaturation cycles of 94 ° C for 32 seconds, a temperature of hybridization of 52 ° C for 45 seconds and a 72 ° C extention temperature per 1 minute; finally, an extension of 72 ° C by 5 minutes
	PY1-F	CCCTGAGTTTGGATGCTGTACTT
CMOS	FU-F	TTTGGTTCKGTCTACAAGGCTAC	Lobos, 2013	Initial denaturation of 96 ° C for 3 minutes, followed by 32 denaturation cycles of 94 ° C for 32 seconds, a temperature of hybridization of 52 ° C for 45 seconds and a 72 ° C extention temperature per 1 minute; finally, an extension of 72 ° C by 10 minutes
	FU-R	AGGGAACATCCAAAGTCTCCAAT
