# Supplementary material for: First genetic insights of Gonatodescaudiscutatus (Reptilia, Gekkota) in the Galapagos Islands and mainland Ecuador
Source: Biodivers Data J. 2023 Nov 16;11:e113396. doi: 10.3897/BDJ.11.e113396 (PMC10680088; doi:10.3897/BDJ.11.e113396)
Supplement: Supplementary material 4 — Genetic Pairwise and Overall Distances [file bdj-11-e113396-s004.xls]

## Sheet: Table 1. Settings
Table 1: Settings used for all genetic diversity estimates
Setting	Option
Substitutions type	Nucleotide
Model/Method	No. of differences
Substitutions to Include	d: Transitions + Transversions
Rates among Sites	Uniform Rates
Gaps/Missing Data Treatment	Pairwise deletion

## Sheet: Table 2. Overall Genetic Distan
Table 2: Overall genetic distances for each analyzed gene
Gene	Overall genetic distance
CMOS	0.41
16S	24.31
RAG2	0.00

## Sheet: Table 3. CMOS
Table 3. Estimates of Evolutionary Divergence between CMOS Sequences
The number of base differences per sequence from between sequences are shown. This analysis involved 47 nucleotide sequences. All ambiguous positions were removed for each sequence pair (pairwise deletion option). There were a total of 414 positions in the final dataset. Evolutionary analyses were conducted in MEGA11 [1]
1. Tamura K., Stecher G., and Kumar S. (2021). MEGA 11: Molecular Evolutionary Genetics Analysis Version 11. Molecular Biology and Evolution https://doi.org/10.1093/molbev/msab120.
Disclaimer: Although utmost care has been taken to ensure the correctness of the caption, the caption text is provided "as is" without any warranty of any kind. Authors advise the user to carefully check the caption prior to its use for any purpose and report any errors or problems to the authors immediately (www.megasoftware.net). In no event shall the authors and their employers be liable for a…
	T003	PF004	MC001	AB006	AB2002	CBt002	CT1003	LPM005	PN1007	MF007	ZP2004	MF011	LP001	LPM009	VC001	CBQ003	ZP002	AB2005	AB2001	CBt001	CB2001	T011	SB001	MF015	NE003	PN1011	PF005	PN2006	VB006	LP006	Caf013	CPPD002	PN3002	PN2004	VC003	HZ001	AC003	AC002	LPM007	RS004	ZP2003	CPPD001	RS003	LP007	CPPD003	Caf014
T003
PF004	0
MC001	0	0
AB006	0	0	0
AB2002	0	0	0	0
CBt002	0	0	0	0	0
CT1003	0	0	0	0	0	0
LPM005	0	0	0	0	0	0	0
PN1007	0	0	0	0	0	0	0	0
MF007	0	0	0	0	0	0	0	0	0
ZP2004	0	0	0	0	0	0	0	0	0	0
MF011	0	0	0	0	0	0	0	0	0	0	0
LP001	0	0	0	0	0	0	0	0	0	0	0	0
LPM009	0	0	0	0	0	0	0	0	0	0	0	0	0
VC001	0	0	0	0	0	0	0	0	0	0	0	0	0	0
CBQ003	0	0	0	0	0	0	0	0	0	0	0	0	0	0	0
ZP002	0	0	0	0	0	0	0	0	0	0	0	0	0	0	0	0
AB2005	0	0	0	0	0	0	0	0	0	0	0	0	0	0	0	0	0
AB2001	0	0	0	0	0	0	0	0	0	0	0	0	0	0	0	0	0	0
CBt001	0	0	0	0	0	0	0	0	0	0	0	0	0	0	0	0	0	0	0
CB2001	0	0	0	0	0	0	0	0	0	0	0	0	0	0	0	0	0	0	0	0
T011	0	0	0	0	0	0	0	0	0	0	0	0	0	0	0	0	0	0	0	0	0
SB001	0	0	0	0	0	0	0	0	0	0	0	0	0	0	0	0	0	0	0	0	0	0
MF015	0	0	0	0	0	0	0	0	0	0	0	0	0	0	0	0	0	0	0	0	0	0	0
NE003	0	0	0	0	0	0	0	0	0	0	0	0	0	0	0	0	0	0	0	0	0	0	0	0
PN1011	2	2	2	2	2	2	2	2	2	2	2	2	2	2	2	2	0	2	2	2	2	2	2	2	2
PF005	0	0	0	0	0	0	0	0	0	0	0	0	0	0	0	0	0	0	0	0	0	0	0	0	0	2
PN2006	0	0	0	0	0	0	0	0	0	0	0	0	0	0	0	0	0	0	0	0	0	0	0	0	0	0	0
VB006	0	0	0	0	0	0	0	0	0	0	0	0	0	0	0	0	0	0	0	0	0	0	0	0	0	2	0	0
LP006	0	0	0	0	0	0	0	0	0	0	0	0	0	0	0	0	0	0	0	0	0	0	0	0	0	2	0	0	0
Caf013	0	0	0	0	0	0	0	0	0	0	0	0	0	0	0	0	0	0	0	0	0	0	0	0	0	2	0	0	0	0
CPPD002	0	0	0	0	0	0	0	0	0	0	0	0	0	0	0	0	0	0	0	0	0	0	0	0	0	2	0	0	0	0	0
PN3002	0	0	0	0	0	0	0	0	0	0	0	0	0	0	0	0	0	0	0	0	0	0	0	0	0	2	0	0	0	0	0	0
PN2004	0	0	0	0	0	0	0	0	0	0	0	0	0	0	0	0	0	0	0	0	0	0	0	0	0	2	0	0	0	0	0	0	0
VC003	0	0	0	0	0	0	0	0	0	0	0	0	0	0	0	0	0	0	0	0	0	0	0	0	0	2	0	0	0	0	0	0	0	0
HZ001	0	0	0	0	0	0	0	0	0	0	0	0	0	0	0	0	0	0	0	0	0	0	0	0	0	2	0	0	0	0	0	0	0	0	0
AC003	0	0	0	0	0	0	0	0	0	0	0	0	0	0	0	0	0	0	0	0	0	0	0	0	0	2	0	0	0	0	0	0	0	0	0	0
AC002	0	0	0	0	0	0	0	0	0	0	0	0	0	0	0	0	0	0	0	0	0	0	0	0	0	2	0	0	0	0	0	0	0	0	0	0	0
LPM007	0	0	0	0	0	0	0	0	0	0	0	0	0	0	0	0	0	0	0	0	0	0	0	0	0	2	0	0	0	0	0	0	0	0	0	0	0	0
RS004	0	0	0	0	0	0	0	0	0	0	0	0	0	0	0	0	0	0	0	0	0	0	0	0	0	2	0	0	0	0	0	0	0	0	0	0	0	0	0
ZP2003	0	0	0	0	0	0	0	0	0	0	0	0	0	0	0	0	0	0	0	0	0	0	0	0	0	2	0	0	0	0	0	0	0	0	0	0	0	0	0	0
CPPD001	2	2	2	2	2	2	2	2	2	2	2	2	2	2	2	2	2	2	2	2	2	2	2	0	0	4	2	2	1	1	1	1	1	1	1	0	0	0	0	0	0
RS003	2	2	2	2	2	2	2	2	2	2	2	2	2	2	2	2	2	2	2	2	2	2	2	0	0	4	2	2	1	1	1	1	1	1	1	0	0	0	0	0	0	0
LP007	2	2	2	2	2	2	2	2	2	2	2	2	2	2	2	2	2	2	2	2	2	2	2	0	0	4	2	2	1	1	1	1	1	1	1	0	0	0	0	0	0	0	0
CPPD003	2	2	2	2	2	2	2	2	2	2	2	2	2	2	2	2	2	2	2	2	2	2	2	0	0	4	2	2	1	1	1	1	1	1	1	0	0	0	0	0	0	0	0	0
Caf014	2	2	2	2	2	2	2	2	2	2	2	2	2	2	2	2	2	2	2	2	2	2	2	0	0	4	2	2	1	1	1	1	1	1	1	0	0	0	0	0	0	0	0	0	0
NE004	2	2	2	2	2	2	2	2	2	2	2	2	2	2	2	2	2	2	2	2	2	2	2	0	0	4	2	2	1	1	1	1	1	1	1	0	0	0	0	0	0	0	0	0	0	0

## Sheet: Table 4. 16S
Table 4. Estimates of Evolutionary Divergence between 16S Sequences
The number of base differences per sequence from between sequences are shown. This analysis involved 47 nucleotide sequences. All ambiguous positions were removed for each sequence pair (pairwise deletion option). There were a total of 414 positions in the final dataset. Evolutionary analyses were conducted in MEGA11 [1]
1. Tamura K., Stecher G., and Kumar S. (2021). MEGA 11: Molecular Evolutionary Genetics Analysis Version 11. Molecular Biology and Evolution https://doi.org/10.1093/molbev/msab120.
Disclaimer: Although utmost care has been taken to ensure the correctness of the caption, the caption text is provided "as is" without any warranty of any kind. Authors advise the user to carefully check the caption prior to its use for any purpose and report any errors or problems to the authors immediately (www.megasoftware.net). In no event shall the authors and their employers be liable for a…
	ZP2004	ZP2003	ZP015	ZP002	VC003	VC001	VB006	T011	T003	SB001	RS004	RS003	PN3015	PN3002	PN2006	PN2004	PN1011	PN1007	PN1004	PF005	PF004	NE004	NE003	MF015	MF011	MF007	MC001	LPM009	LPM007	LPM005	LP006	LP001	HZ003	HZ001	CT1005	CT1003	CPPD003	CPPD002	CPPD001	CBt002	CBt001	CBQ003	CB2004	CB2001	Caf014	Caf013	AC003	AC002	AB2005
ZP2004
ZP2003	23
ZP015	27	5
ZP002	20	38	39
VC003	28	20	25	41
VC001	16	13	18	28	8
VB006	28	24	30	44	16	6
T011	45	41	44	50	27	18	40
T003	32	27	30	48	19	8	6	41
SB001	3	24	27	18	29	17	29	47	33
RS004	36	30	36	68	17	6	4	45	9	37
RS003	6	27	30	39	29	16	29	48	35	3	61
PN3015	19	12	17	33	14	3	16	51	18	20	22	23
PN3002	20	12	17	32	14	3	17	33	19	20	22	22	1
PN2006	20	12	17	32	14	3	17	33	19	20	22	22	1	0
PN2004	47	44	49	65	12	6	26	50	31	49	31	49	35	35	35
PN1011	20	13	18	34	15	4	17	32	17	21	22	23	1	2	2	35
PN1007	41	33	38	74	7	7	29	42	35	42	57	61	28	26	26	20	28
PN1004	25	18	23	38	15	1	24	28	26	26	29	26	7	8	8	33	8	26
PF005	56	42	45	82	20	15	37	72	42	56	61	72	61	40	40	38	40	37	35
PF004	4	28	29	36	28	19	28	48	35	3	64	11	22	22	22	49	23	64	26	72
NE004	20	13	18	34	14	3	16	31	18	21	21	21	1	2	2	33	2	27	6	39	21
NE003	22	14	17	33	15	4	19	35	20	22	23	24	3	1	1	36	3	27	9	39	22	3
MF015	20	12	15	29	14	3	17	27	19	20	22	22	1	0	0	35	2	26	8	39	21	2	0
MF011	23	13	19	35	17	6	18	36	20	23	23	25	4	3	3	38	5	29	11	41	25	5	4	3
MF007	31	26	30	48	18	7	5	43	7	32	7	34	17	18	18	31	18	34	25	42	33	17	18	17	15
MC001	21	13	18	33	14	3	17	32	19	21	22	21	2	1	1	34	3	26	7	39	21	1	2	1	4	18
LPM009	31	19	24	43	18	13	19	36	21	31	20	31	16	16	16	17	17	18	18	19	32	16	17	16	19	21	16
LPM007	3	24	27	18	29	17	29	47	33	0	37	3	20	20	20	49	21	42	26	56	3	21	22	20	23	32	21	31
LPM005	20	12	17	32	14	3	17	33	19	20	22	22	1	0	0	35	2	26	8	40	22	2	1	0	3	18	1	16	20
LP006	20	12	17	32	14	3	17	33	19	20	22	22	1	0	0	35	2	26	8	40	22	2	1	0	3	18	1	16	20	0
LP001	20	12	17	32	14	3	17	33	19	20	22	22	1	0	0	35	2	26	8	40	22	2	1	0	3	18	1	16	20	0	0
HZ003	12	35	36	27	30	20	28	51	32	11	36	12	29	30	30	43	30	41	31	53	8	28	30	29	33	30	29	32	11	30	30	30
HZ001	28	25	28	43	15	4	5	39	6	29	8	31	14	15	15	27	15	31	21	40	30	14	15	14	18	5	15	18	29	15	15	15	27
CT1005	3	24	27	18	29	17	29	47	33	0	37	3	20	20	20	49	21	42	26	56	3	21	22	20	23	32	21	31	0	20	20	20	11	29
CT1003	22	14	19	34	14	3	17	32	19	22	22	22	3	2	2	34	4	26	8	39	22	2	3	2	5	18	1	16	22	2	2	2	28	15	22
CPPD003	20	12	17	32	14	3	17	33	19	20	22	22	1	0	0	35	2	26	8	40	22	2	1	0	3	18	1	16	20	0	0	0	30	15	20	2
CPPD002	3	25	28	19	29	17	29	48	33	0	38	3	20	20	20	50	21	43	26	57	3	21	22	20	23	32	21	31	0	20	20	20	11	29	0	22	20
CPPD001	20	12	17	32	14	3	17	33	19	20	22	22	1	0	0	35	2	26	8	40	22	2	1	0	3	18	1	16	20	0	0	0	30	15	20	2	0	20
CBt002	24	0	5	39	21	14	25	42	28	25	31	28	13	13	13	45	14	34	19	43	29	14	15	13	14	27	14	19	25	13	13	13	36	26	25	15	13	26	13
CBt001	37	14	19	65	24	18	31	48	38	39	63	56	29	28	28	50	29	59	30	65	56	27	30	28	29	36	27	24	39	28	28	28	45	36	39	27	28	40	28	14
CBQ003	23	0	5	38	20	13	24	41	27	24	30	27	12	12	12	44	13	33	18	42	28	13	14	12	13	26	13	19	24	12	12	12	35	25	24	14	12	25	12	0	14
CB2004	23	0	5	38	20	13	24	41	27	24	30	27	12	12	12	44	13	33	18	42	28	13	14	12	13	26	13	19	24	12	12	12	35	25	24	14	12	25	12	0	14	0
CB2001	23	1	6	39	19	12	24	42	28	24	28	27	12	11	11	43	12	32	17	42	29	12	12	11	12	26	12	19	24	11	11	11	35	26	24	13	11	25	11	2	16	1	1
Caf014	3	24	27	18	29	17	29	47	33	0	37	3	20	20	20	49	21	42	26	56	3	21	22	20	23	32	21	31	0	20	20	20	11	29	0	22	20	0	20	25	39	24	24	24
Caf013	3	24	27	18	29	17	29	47	33	0	37	3	20	20	20	49	21	42	26	56	3	21	22	20	23	32	21	31	0	20	20	20	11	29	0	22	20	0	20	25	39	24	24	24	0
AC003	3	24	27	18	29	17	29	47	33	0	37	3	20	20	20	49	21	42	26	56	3	21	22	20	23	32	21	31	0	20	20	20	11	29	0	22	20	0	20	25	39	24	24	24	0	0
AC002	42	50	51	69	28	28	48	60	50	41	84	61	52	51	51	48	52	36	47	57	62	51	51	50	54	51	50	37	41	51	51	51	37	48	41	50	51	42	51	51	74	50	50	53	41	41	41
AB2005	9	24	28	21	27	15	27	45	31	8	33	9	17	17	17	45	18	39	21	50	10	16	18	17	20	30	16	29	9	17	17	17	16	27	9	17	17	9	17	25	37	24	24	23	9	9	9	41
AB2002	32	46	50	30	43	30	48	76	51	31	81	57	59	40	40	67	42	95	45	96	56	41	41	35	41	52	39	44	32	40	40	40	36	50	32	38	40	33	40	47	73	46	46	47	32	32	32	135	25
AB2001	34	40	40	31	43	34	48	45	49	34	54	34	37	36	35	63	37	55	37	59	31	37	35	30	37	49	35	46	34	36	36	36	39	48	34	36	36	34	36	41	51	40	40	40	34	34	34	53	27
AB006	11	25	29	24	26	14	27	68	31	11	30	11	23	18	18	43	19	36	23	71	13	18	19	18	21	30	18	28	11	18	18	18	18	27	11	19	18	11	18	26	39	25	25	24	11	11	11	39	6
[truncated: 2 more columns]

## Sheet: Table 5. RAG2
Table 5. Estimates of Evolutionary Divergence between RAG2 Sequences
The number of base differences per sequence from between sequences are shown. This analysis involved 47 nucleotide sequences. All ambiguous positions were removed for each sequence pair (pairwise deletion option). There were a total of 414 positions in the final dataset. Evolutionary analyses were conducted in MEGA11 [1]
1. Tamura K., Stecher G., and Kumar S. (2021). MEGA 11: Molecular Evolutionary Genetics Analysis Version 11. Molecular Biology and Evolution https://doi.org/10.1093/molbev/msab120.
Disclaimer: Although utmost care has been taken to ensure the correctness of the caption, the caption text is provided "as is" without any warranty of any kind. Authors advise the user to carefully check the caption prior to its use for any purpose and report any errors or problems to the authors immediately (www.megasoftware.net). In no event shall the authors and their employers be liable for a…
	ZP2004	ZP2003	ZP015	VC001	VB006	VB002	T011	T003	SB001	RS004	RS003	PN3015	PN3002	PN1007	PF005	PF004	MF015	MF011	MF007	MC001	LP007	LP006	CT1005	CPPD001	CBt002	CBt001	CBQ003	CB2004	CB2001	Caf014	Caf013	AC003	AB2005	AB2002	AB2001	AB006	NE003	NE004	ZP002	VC003
ZP2004
ZP2003	0
ZP015	0	0
VC001	0	0	0
VB006	0	0	0	0
VB002	0	0	0	0	0
T011	0	0	0	0	0	0
T003	0	0	0	0	0	0	0
SB001	0	0	0	0	0	0	0	0
RS004	0	0	0	0	0	0	0	0	0
RS003	0	0	0	0	0	0	0	0	0	0
PN3015	0	0	0	0	0	0	0	0	0	0	0
PN3002	0	0	0	0	0	0	0	0	0	0	0	0
PN1007	0	0	0	0	0	0	0	0	0	0	0	0	0
PF005	0	0	0	0	0	0	0	0	0	0	0	0	0	0
PF004	0	0	0	0	0	0	0	0	0	0	0	0	0	0	0
MF015	0	0	0	0	0	0	0	0	0	0	0	0	0	0	0	0
MF011	0	0	0	0	0	0	0	0	0	0	0	0	0	0	0	0	0
MF007	0	0	0	0	0	0	0	0	0	0	0	0	0	0	0	0	0	0
MC001	0	0	0	0	0	0	0	0	0	0	0	0	0	0	0	0	0	0	0
LP007	0	0	0	0	0	0	0	0	0	0	0	0	0	0	0	0	0	0	0	0
LP006	0	0	0	0	0	0	0	0	0	0	0	0	0	0	0	0	0	0	0	0	0
CT1005	0	0	0	0	0	0	0	0	0	0	0	0	0	0	0	0	0	0	0	0	0	0
CPPD001	0	0	0	0	0	0	0	0	0	0	0	0	0	0	0	0	0	0	0	0	0	0	0
CBt002	0	0	0	0	0	0	0	0	0	0	0	0	0	0	0	0	0	0	0	0	0	0	0	0
CBt001	0	0	0	0	0	0	0	0	0	0	0	0	0	0	0	0	0	0	0	0	0	0	0	0	0
CBQ003	0	0	0	0	0	0	0	0	0	0	0	0	0	0	0	0	0	0	0	0	0	0	0	0	0	0
CB2004	0	0	0	0	0	0	0	0	0	0	0	0	0	0	0	0	0	0	0	0	0	0	0	0	0	0	0
CB2001	0	0	0	0	0	0	0	0	0	0	0	0	0	0	0	0	0	0	0	0	0	0	0	0	0	0	0	0
Caf014	0	0	0	0	0	0	0	0	0	0	0	0	0	0	0	0	0	0	0	0	0	0	0	0	0	0	0	0	0
Caf013	0	0	0	0	0	0	0	0	0	0	0	0	0	0	0	0	0	0	0	0	0	0	0	0	0	0	0	0	0	0
AC003	0	0	0	0	0	0	0	0	0	0	0	0	0	0	0	0	0	0	0	0	0	0	0	0	0	0	0	0	0	0	0
AB2005	0	0	0	0	0	0	0	0	0	0	0	0	0	0	0	0	0	0	0	0	0	0	0	0	0	0	0	0	0	0	0	0
AB2002	0	0	0	0	0	0	0	0	0	0	0	0	0	0	0	0	0	0	0	0	0	0	0	0	0	0	0	0	0	0	0	0	0
AB2001	0	0	0	0	0	0	0	0	0	0	0	0	0	0	0	0	0	0	0	0	0	0	0	0	0	0	0	0	0	0	0	0	0	0
AB006	0	0	0	0	0	0	0	0	0	0	0	0	0	0	0	0	0	0	0	0	0	0	0	0	0	0	0	0	0	0	0	0	0	0	0
NE003	0	0	0	0	0	0	0	0	0	0	0	0	0	0	0	0	0	0	0	0	0	0	0	0	0	0	0	0	0	0	0	0	0	0	0	0
NE004	0	0	0	0	0	0	0	0	0	0	0	0	0	0	0	0	0	0	0	0	0	0	0	0	0	0	0	0	0	0	0	0	0	0	0	0	0
ZP002	0	0	0	0	0	0	0	0	0	0	0	0	0	0	0	0	0	0	0	0	0	0	0	0	0	0	0	0	0	0	0	0	0	0	0	0	0	0
VC003	0	0	0	0	0	0	0	0	0	0	0	0	0	0	0	0	0	0	0	0	0	0	0	0	0	0	0	0	0	0	0	0	0	0	0	0	0	0	0
voucher_KU_218359	0	0	0	0	0	0	0	0	0	0	0	0	0	0	0	0	0	0	0	0	0	0	0	0	0	0	0	0	0	0	0	0	0	0	0	0	0	0	0	0
