# Supplementary material for: First genetic insights of Gonatodescaudiscutatus (Reptilia, Gekkota) in the Galapagos Islands and mainland Ecuador
Source: Biodivers Data J. 2023 Nov 16;11:e113396. doi: 10.3897/BDJ.11.e113396 (PMC10680088; doi:10.3897/BDJ.11.e113396)
Supplement: Supplementary material 5 — Haplotypes information [file bdj-11-e113396-s005.xlsx]

## Sheet: Sheet1
Haplotype	Occurrences	Sequences
1	12	AC003; Caf013; Caf014; CT1005; CPPD002; LPM007; SB001; PF004; RS003; AC002; HZ003; ZP002
2	4	AB006; AB200; AB2002; AB2005
3	1	ZP2004
4	22	NE004; CT1003; HZ001; MC001; PN2004; T011; PN1004; CPPD001; CPPD003; LP001; LP006; LPM005; LPM009; MF015; NE003; PN1007; PN1011; PN2006; PN3002; PN3015; VC001; VC003
5	2	MF007; MF011
6	2	VB006; PF005
7	1	T003
8	1	RS004
9	7	CBt001; CB2001; CB2004; CBQ003; ZP015; ZP2003; CBt002
