# Supplementary material for: First genetic insights of Gonatodescaudiscutatus (Reptilia, Gekkota) in the Galapagos Islands and mainland Ecuador
Source: Biodivers Data J. 2023 Nov 16;11:e113396. doi: 10.3897/BDJ.11.e113396 (PMC10680088; doi:10.3897/BDJ.11.e113396)
Supplement: Supplementary material 6 — Field and Collection codes [file bdj-11-e113396-s006.xlsx]

## Sheet: Hoja1
Field Code	Collection code
SCA4576-ZP2003	ZSFQ3814
SCA1687-CPPD003	ZSFQ6317
SCA1683-CPPD001	ZSFQ6320
SCA1690-PN3015	ZSFQ6321
SCA1691-PN2004	ZSFQ6322
SCA1692-Caf014	ZSFQ6323
SCA1694-CPPD002	ZSFQ6325
SCA1698-PN3002	ZSFQ6329
SCA1702-Caf013	ZSFQ6333
SCA1704-PN2006	ZSFQ6336
SCA1559-SB001	ZSFQ6342
SCA1560-MC001	ZSFQ6344
SCA1564-NE003	ZSFQ3791
SCA1567-NE004	ZSFQ3793
SCA1999-RS004	ZSFQ3794
SCA1996-VC003	ZSFQ3797
SCA1886-MF007	ZSFQ3798
SCA2002-MF011	ZSFQ3799
SCA1997-RS003	ZSFQ3801
SCA1995-VC001	ZSFQ3802
SCA1992-AB2001	ZSFQ3803
SCA1400-AB2002	ZSFQ3804
SCA1993-AB006	ZSFQ3805
SCA1991-AB2005	ZSFQ3806
SCA1572-VB006	ZSFQ3807
SCA1574-CBQ003	ZSFQ3810
SCA1896-ZP015	ZSFQ3811
SCA1895-ZP002	ZSFQ3812
SCA1898-CBt001	ZSFQ3816
SCA1575-ZP2004	ZSFQ3817
SCA1899-CBt002	ZSFQ3820
SCA1680-LPM007	ZSFQ6298
SCA1681-PN1004	ZSFQ6299
SCA1686-LP001	ZSFQ6316
SCA1697-LPM005	ZSFQ6320
SCA1693-LPM009	ZSFQ6324
SCA1696-PN1011	ZSFQ6327
SCA1699-LP006	ZSFQ6330
SCA1703-PN1007	ZSFQ6334
SCA1556-HZ003	ZSFQ6339
SCA1557-HZ001	ZSFQ6340
SCA1562-PF004	ZSFQ6346
AC002	Escaped after releasing it's tail
AC003	Escaped after releasing it's tail
CB2001	Escaped after releasing it's tail
CB2004	Escaped after releasing it's tail
CT1003	Escaped after releasing it's tail
CT1005	Escaped after releasing it's tail
MF015	Escaped after releasing it's tail
PF005	Escaped after releasing it's tail
T003	Escaped after releasing it's tail
T011	Escaped after releasing it's tail
